# Supplementary material for: Local Injection of Stem Cells Can Be a Potential Strategy to Improve Bladder Dysfunction after Outlet Obstruction in Rats
Source: Int J Mol Sci. 2024 Jul 30;25(15):8310. doi: 10.3390/ijms25158310 (PMC11313184; doi:10.3390/ijms25158310)
Supplement: Supplementary file 1 [file ijms-25-08310-s001.zip]

Archive with 2 entries (2 files):
- Supplementary Table 1. Western blot primary antibody.pdf
- Supplementary Table 2. Immunofluorescence primary antibody.pdf
